# Supplementary material for: Effects of prey, pitcher age, and microbes on acid phosphatase activity in fluid from pitchers of Sarracenia purpurea (Sarraceniaceae)
Source: PLoS One. 2017 Jul 18;12(7):e0181252. doi: 10.1371/journal.pone.0181252 (PMC5515422; doi:10.1371/journal.pone.0181252)
Supplement: S1 Supplementary Information — (XLSX) [file pone.0181252.s001.xlsx]

## Sheet: S1 Suppl. Info.
S1 Supplementary Information: Luciano & Newell
Sorted by Microbe abundance on Day 5 of the experiment, then by pitcher age in days since the pitcher opened.
	Finally, sorted by whether the pitcher was fed a prey item (F) or not fed (NF).
	Microbes = Colony-forming units (CFUs); Too Numerous to Count is Coded as 400 CFUs
	Z = Day 0, fluid sample taken from inside the pitcher at the start of the experiment;
	5 = Fluid sample taken from inside the pitcher on Day 5 of the experiment;
	O-5 = Fluid sample taken on Day 5 from the control incubated outside the pitcher;
	AcP = Acid phosphatase activity in micrograms/mL corrected for standards
Expt ID#	Pitcher	Pitcher		Fed	Microbes	Microbes	Microbes		AcP	AcP	AcP
	ID#	Age (d)		Prey?	Z	5	O-5		Z	O-5	5
More than or equal to 100 CFUs
Oldest pitchers: not fed
PPX34NS	82	41		NF	400	400	400	82	0.11	0.066	1.694
PPX33NS	29	40		NF	0	400	0	29	0	0	0.34
Oldest pitchers: fed
PPX35NS	106	43		F	102	400	400	106	0.288	20.598	20.82
PPX35NS	95	40		F	2	400	100	95	0.838	0.89	8.288
Older pitchers: not fed
PPX31NS	13	30		NF	0	200	0	13	0.152	0.002	2.486
PPX37NS	129	29		NF	400	400	400	129	0.324	3.936	3.79
PPX37NS	127	28		NF	55	400	400	127	0.716	1.502	3.372
PPX30NS	39	28		NF	0	400	400	39	0	0	0.244
PPX41NS	78	27		NF	0	400	0	78	0	0	8.252
Older pitchers: fed
PPX31NS	16	29		F	0	400	0	16	0.084	0.87	22.28
PPX30NS	32	29		F	0	100	0	32	0	0.298	1.89
PPX44NS	207	28		F	0	400	0	207	0.522	1.356	14.728
PPX44NS	216	27		F	0	400	1	216	0.434	0.936	16.984
PPX44NS	226	27		F	2	400	1	226	0	0.54	3.656
PPX41NS	33	27		F	60	400	400	33	4.536	6.572	20.748
PPX36NS	119	27		F	2	400	0	119	0.086	0.048	3.948
PPX35NS	102	27		F	60	400	100	102	0	0	15.374
PPX41NS	108	26		F	0	400	1	108	0.346	0.916	8.646
PPX41NS	126	26		F	0	400	17	126	0.702	0.458	27.586
Younger pitchers: not fed
PPX36NS	116	17		NF	1	400	0	116	0.23	0	1.266
PPX40NS	89	15		NF	0	400	0	89	0.084	0.108	2.774
Younger pitchers: fed
PPX42NS	178	17		F	1	400	0	178	0.048	1.248	17.854
PPX43NS	209	16		F	0	400	1	209	0.334	1.152	0
PPX28NS	44	16		F	0	100		44	0.292	0.986	1.71
PPX35NS	128	15		F	0	400	400	128	0	13.422	13.954
PPX40NS	40	14		F	0	400	0	40	0.144	0	20.35
PPX40NS	125	14		F	2	400	0	125	0.488	0.778	6.364
Youngest pitchers: not fed
PPX20	249	2		NF	0	400	0	240	0	0.02	0
PPX19	228	2		NF	1	400	0	228	0	0.36	0.38
Youngest pitchers: fed
PPX20	241	3		F	0	400	0	241	0	0.02	0.56
PPX23	286	1		F	0	400	0	286	0	0.38	0.24
Expt ID#	PITCHER	PITCHER		Fed	Microbes	Microbes	Microbes		AcP	AcP	AcP
	ID#	AGE(d)		Prey?	Z	5	O-5		Z	O-5	5
Fewer than 100 CFUs
Oldest pitchers: not fed
PPX34NS	73	43		NF	0	10	0	73	0.094	0.07	3.074
Oldest pitchers: fed
PPX36NS	98	40		F	2	50	0	98	0.464	6.31	21.37
Older pitchers: not fed
PPX41NS	35	30		NF	20	47	0	35	-0.218	0	0.184
PPX30NS	40	30		NF	10	1	0	40	0.48	1.766	1.42
PPX32NS	23	28		NF	0	74	0	23	0	0	2.968
PPX41NS	112	28		NF	11	1	0	112	0	0	1.59
PPX31NS	46	27		NF	0	10	0	46	0.056	0	0.304
Older pitchers: fed
PPX32NS	65	30		F	0	2	0	65	0	0.158	2.43
PPX32NS	9	29		F	0	6	0	9	0	0.4	3.614
PPX30NS	11	27		F	1	50	0	11	0	0.962	9.558
PPX41NS	110	26		F	2	35	0	110	0	0.53	22.212
Younger pitchers: not fed
PPX40NS	123	14		NF	1	1	1	123	0.246	0.064	0.854
Younger pitchers: fed
PPX31NS	72	18		F	0	1	0	72	0.298	0.988	2.356
PPX40NS	130	17		F	0	6	0	130	0	3.26	4.534
PPX40NS	150	16		F	0	21	0	150	0	0.368	1.288
PPX36NS	115	15		F	2	12	0	115	0.116	0.208	22.852
PPX29NS	14	14		F	0	7	0	14	0.124	1.46	2.634
PPX40NS	115	14		F	0	5	1	115	0.296	0.706	11.304
PPX43NS	206	14		F	2	4	1	206	0.324	0.604	9.33
Youngest pitchers: not fed
PPX24	311	4		NF	0	1	0	311	0	0.04	0
PPX20	235	3		NF	0	9	0	235	0	0.02	0
PPX19	250	2		NF	0	56	0	250	0	0	0
Youngest pitchers: fed
PPX20	233	5		F	0	13	0	233	0	1.04	1.72
PPX21	237	4		F	0	7	0	237	0	1	1.75
PPX19	243	3		F	0	33	0	243	0	0.2	1.5
PPX27NS	62	2		F	0	5	0	62	0.026	0.364	1.38
Expt ID#	PITCHER	PITCHER		Fed	Microbes	Microbes	Microbes		AcP	AcP	AcP
	ID#	AGE(d)		Prey?	Z	5	O-5		Z	O-5	5
Zero CFUs
Oldest pitchers: not fed
PPX34NS	79	42		NF	0	0	0	79	0.322	0.11	0.284
Older pitchers: not fed
PPX30NS	64	29		NF	0	0	0	64	0	0	0.596
PPX41NS	11	28		NF	2	0	0	11	1.696	0	10.214
PPX41NS	96	27		NF	3	0	0	96	0	0	1.178
PPX41NS	139	27		NF	0	0	0	139	0.044	0	0.552
Older pitchers: fed
PPX31NS	6	30		F	0	0	0	6	0.182	0.74	0.898
PPX44NS	231	29		F	0	0	0	231	0.058	1.066	12.398
PPX41NS	85	29		F	0	0	0	85	0	2.242	12.144
PPX44NS	197	28		F	0	0	0	197	0.162	0.842	7.974
PPX44NS	204	27		F	1	0	0	204	0.488	0.878	5.848
Younger pitchers: not fed
PPX40NS	26	20		NF	0	0	0	26	0.27	0.136	1.524
PPX40NS	16	16		NF	0	0	0	16	0.084	0	0.79
PPX29NS	8	16		NF	0	0	0	8	0	0.03	0.166
PPX28NS	67	16		NF	0	0		67	0.186	0.03	0.456
PPX31NS	84	15		NF	0	0	0	84	0.034	0.174	0.628
PPX40NS	132	14		NF	40(?)	0	0	132	0	0	0.612
PPX40NS	135	14		NF	0	0	0	135	0.202	0.06	2.256
PPX40NS	141	14		NF	1	0	0	141	0.218	0.202	1.29
PPX40NS	142	14		NF	0	0	0	142	0.368	0.44	2.676
PPX29NS	5	14		NF	0	0	0	5	0	0	0.272
PPX27NS	15	14		NF	1	0	2	15	0.122	0.048	0.63
Younger pitchers: fed
PPX42NS	203	17		F	1	0	0	203	0.066	0.498	7.906
PPX42NS	223	17		F	0	0	0	223	0	0.88	1.626
PPX43NS	220	16		F	1	0	0	220	0	1.16	4.798
PPX42NS	227	16		F	0	0	0	227	0	0.286	2.692
PPX28NS	58	16		F	0	0		58	0.44	0.92	4.81
PPX43NS	196	15		F	1	0	3	196	0.164	0.424	5.232
PPX42NS	198	15		F	0	0	0	198	0	0.286	3.414
PPX43NS	210	14		F	3	0	20	210	0	1.284	7.682
Youngest pitchers: not fed
PPX19	242	6		NF	0	0	0	242	0	0.3	0.3
PPX27NS	30	4		NF	0	0	0	30	0.324	0.232	3.544
PPX21	254	4		NF	0	0	0	254	0	1.82	0.4
PPX29NS	90	3		NF	0	0	0	90	0	0	0.06
PPX24	310	3		NF	0	0	0	310	0	2	1.2
PPX19	244	3		NF	0	0	0	244	0	0	0
PPX27NS	28	2		NF	0	0	0	28	0	0.052	0.234
PPX27NS	36	2		NF	1	0	0	36	0.316	0.148	0.184
PPX24	304	2		NF	0	0	0	304	0	0.8	0.8
Youngest pitchers: fed
PPX23	292	6		F	0	0	0	292	0	0.02	0.26
PPX23	285	5		F	0	0	0	285	0	3.2	0.24
PPX29NS	70	4		F	0	0	0	70	0.072	0.458	1.604
PPX27NS	47	4		F	0	0	0	47	0.158	0.42	0.192
PPX23	289	4		F	0	0	0	289	0	0.04	0.2
PPX27NS	37	3		F	0	0	0	37	0.376	0.872	1.228
PPX21	253	1		F	0	0	0	253	0	1.1	1.84
